# Supplementary material for: A‐to‐I RNA editing of Filamin A regulates cellular adhesion, migration and mechanical properties
Source: FEBS J. 2022 Mar 9;289(15):4580–601. doi: 10.1111/febs.16391 (PMC9546289; doi:10.1111/febs.16391)
Supplement: Supplementary file 1 — Data S1. Raw data actin aligment. [file FEBS-289-4580-s003.xlsx]

## Sheet: Legend
Supplement table 1: Actin aligment
At 40 pictures of primary fibroblasts, stained with phalloidin and DAPI were analyzed per set. Pictures were uploaded to Tyche (https://tyche.expert/) and cells with parallel and diffuse actin bundles counted by at least 2 investigators in a blind study, following by statisical analysis. n=3 per genotype

## Sheet: Data
FLNA-R: Set1
	investigator1					investigator2					investigator3
	actin bundles					actin bundles					actin bundles
name	diffuse	parallel	cell count	diffuse %	parallel %	diffuse	parallel	cell count	diffuse %	parallel %	diffuse	parallel	cell count	diffuse %	parallel %
IMAGE361.jpg	7	0	7	100	0	3	4	7	42.8571	57.1429	5	2	7	71.4286	28.5714
IMAGE396.jpg	7	2	9	77.7778	22.2222	3	4	7	42.8571	57.1429	10	1	11	90.9091	9.09091
IMAGE400.jpg	1	7	8	12.5	87.5	3	3	6	50	50	0	9	9	0	100
IMAGE406.jpg	1	3	4	25	75	3	1	4	75	25	0	4	4	0	100
IMAGE444.jpg	3	3	6	50	50	2	1	3	66.6667	33.3333	6	0	6	100	0
IMAGE541.jpg	0	4	4	0	100	4	1	5	80	20	2	2	4	50	50
IMAGE569.jpg	2	3	5	40	60	1	1	2	50	50	0	2	2	0	100
IMAGE627.jpg	4	1	5	80	20	3	1	4	75	25	0	2	2	0	100
IMAGE628.jpg	5	1	6	83.3333	16.6667	0	5	5	0	100	1	5	6	16.6667	83.3333
IMAGE640.jpg	3	2	5	60	40	4	0	4	100	0			0
IMAGE669.jpg	5	1	6	83.3333	16.6667	3	3	6	50	50	2	4	6	33.3333	66.6667
IMAGE707.jpg	0	1	1	0	100	0	1	1	0	100	1	0	1	100	0
IMAGE709.jpg	2	1	3	66.6667	33.3333	0	3	3	0	100	0	3	3	0	100
IMAGE731.jpg	0	4	4	0	100	1	3	4	25	75	1	3	4	25	75
IMAGE738.jpg	0	4	4	0	100	0	4	4	0	100	0	4	4	0	100
IMAGE900.jpg	2	2	4	50	50	2	1	3	66.6667	33.3333	3	0	3	100	0
IMAGE963.jpg	3	3	6	50	50	6	0	6	100	0	5	0	5	100	0
IMAGE101.jpg	6	2	8	75	25	7	3	10	70	30	8	2	10	80	20
IMAGE132.jpg	1	1	2	50	50	2	0	2	100	0	1	2	3	33.3333	66.6667
IMAGE133.jpg	1	2	3	33.3333	66.6667	1	2	3	33.3333	66.6667	1	2	3	33.3333	66.6667		parallel %	cell count
			100	46.8472	53.1528			89	51.369	48.631			93	43.895	56.105		52.6296	94
FLNA-R: Set2
IMAGE090.jpg	3	5	8	37.5	62.5	2	3	5	40	60	2	3	5	40	60
IMAGE114.jpg	3	2	5	60	40	2	2	4	50	50	5	0	5	100	0
IMAGE117.jpg	3	2	5	60	40	1	2	3	33.3333	66.6667	1	3	4	25	75
IMAGE217.jpg	3	2	5	60	40	3	0	3	100	0	0	3	3	0	100
IMAGE270.jpg	3	4	7	42.8571	57.1429	3	3	6	50	50	2	4	6	33.3333	66.6667
IMAGE484.jpg	2	4	6	33.3333	66.6667	2	4	6	33.3333	66.6667	3	3	6	50	50
IMAGE514.jpg	4	2	6	66.6667	33.3333	1	2	3	33.3333	66.6667	5	3	8	62.5	37.5
IMAGE576.jpg	3	1	4	75	25			0					0
IMAGE669.jpg	3	3	6	50	50	5	1	6	83.3333	16.6667	3	3	6	50	50
IMAGE699.jpg	2	2	4	50	50	2	1	3	66.6667	33.3333	4	0	4	100	0
IMAGE737.jpg	3	2	5	60	40	7		7	100	0			0
IMAGE761.jpg	5	1	6	83.3333	16.6667	6	0	6	100	0	9	0	9	100	0
IMAGE792.jpg	7	0	7	100	0	4	0	4	100	0	3	2	5	60	40
IMAGE888.jpg	3	3	6	50	50	2	1	3	66.6667	33.3333			0
IMAGE016.jpg	4	4	8	50	50	2	7	9	22.2222	77.7778	7	3	10	70	30
IMAGE018.jpg	5	2	7	71.4286	28.5714	1	4	5	20	80	8	3	11	72.7273	27.2727
IMAGE023.jpg	5	3	8	62.5	37.5	3	1	4	75	25	8	0	8	100	0
IMAGE027.jpg	2	3	5	40	60	5	2	7	71.4286	28.5714	4	2	6	66.6667	33.3333
IMAGE029.jpg	1	3	4	25	75	4	0	4	100	0	1	2	3	33.3333	66.6667
IMAGE031.jpg	0	2	2	0	100	1	0	1	100	0	0	1	1	0	100		parallel %	cell count
			114	53.881	46.119			89	65.543	34.457			100	56.68	43.32		41.2987	101
FLNA-R: Set3
IMAGE023-5.jpg	1	4	5	20	80	0	6	6	0	100
IMAGE024-5.jpg	2	2	4	50	50	2	4	6	33.3333	66.6667
IMAGE028-5.jpg	2	1	3	66.6667	33.3333	0	3	3	0	100
IMAGE034-3.jpg	1	3	4	25	75	2	2	4	50	50
IMAGE035-3.jpg	1	3	4	25	75	2	3	5	40	60
IMAGE036-3.jpg	0	4	4	0	100	3	5	8	37.5	62.5
IMAGE039-3.jpg	0	7	7	0	100	0	8	8	0	100
IMAGE041-5.jpg	1	4	5	20	80	1	4	5	20	80
IMAGE043-3.jpg	2	3	5	40	60	0	7	7	0	100
IMAGE044-3.jpg	3	5	8	37.5	62.5	2	7	9	22.2222	77.7778
IMAGE048-5.jpg	1	3	4	25	75	1	5	6	16.6667	83.3333
IMAGE053-3.jpg	4	3	7	57.1429	42.8571	2	7	9	22.2222	77.7778
IMAGE003-3.jpg	2	3	5	40	60	1	5	6	16.6667	83.3333
IMAGE008-5.jpg	4	2	6	66.6667	33.3333	4	3	7	57.1429	42.8571
IMAGE010-3.jpg	1	3	4	25	75	1	4	5	20	80
IMAGE015-4.jpg	2	5	7	28.5714	71.4286	4	6	10	40	60
IMAGE019-3.jpg	0	5	5	0	100	4	4	8	50	50
IMAGE019-5.jpg	3	1	4	75	25	0	4	4	0	100
IMAGE020-5.jpg	0	2	2	0	100	1	1	2	50	50
IMAGE021-3.jpg	1	4	5	20	80	3	6	9	33.3333	66.6667		parallel %	cell count
			98	31.0774	68.9226			127	25.4544	74.5456		71.7341	112.5
FLNA-Q: Set1
	investigator1					investigator2					investigator3
	actin bundles					actin bundles					actin bundles
name	diffuse	parallel	cell count	diffuse %	parallel %	diffuse	parallel	cell count	diffuse %	parallel %	diffuse	parallel	cell count	diffuse %	parallel %
IMAGE073.jpg	5	3	8	62.5	37.5	5	3	8	62.5	37.5	6	2	8	75	25
IMAGE075.jpg	6	1	7	85.7143	14.2857	7	1	8	87.5	12.5	9	0	9	100	0
IMAGE077.jpg	6	4	10	60	40	3	8	11	27.2727	72.7273	0	8	8	0	100
IMAGE098.jpg	2	5	7	28.5714	71.4286	3	2	5	60	40	2	6	8	25	75
IMAGE099.jpg	5	6	11	45.4545	54.5455	6	3	9	66.6667	33.3333	11	2	13	84.6154	15.3846
IMAGE101.jpg	6	3	9	66.6667	33.3333	6	4	10	60	40	9	1	10	90	10
IMAGE106.jpg	2	3	5	40	60	1	5	6	16.6667	83.3333	1	5	6	16.6667	83.3333
IMAGE124.jpg	6	4	10	60	40	5	5	10	50	50	10	1	11	90.9091	9.09091
IMAGE129.jpg	4	2	6	66.6667	33.3333	4	1	5	80	20	5	0	5	100	0
IMAGE006.jpg	4	4	8	50	50	5	1	6	83.3333	16.6667	5	0	5	100	0
IMAGE007.jpg	6	2	8	75	25	5	2	7	71.4286	28.5714	9	0	9	100	0
IMAGE008.jpg	6	2	8	75	25	4	3	7	57.1429	42.8571	8	0	8	100	0
IMAGE009.jpg	4	5	9	44.4444	55.5556	6	2	8	75	25	12	1	13	92.3077	7.69231
IMAGE014.jpg	7	3	10	70	30	4	5	9	44.4444	55.5556	7	2	9	77.7778	22.2222
IMAGE039.jpg	2	5	7	28.5714	71.4286	3	2	5	60	40	3	0	3	100	0
IMAGE042.jpg	8	0	8	100	0	6	2	8	75	25	6	4	10	60	40
IMAGE047.jpg	7	1	8	87.5	12.5	4	3	7	57.1429	42.8571	1	6	7	14.2857	85.7143
IMAGE064.jpg	6	2	8	75	25	3	2	5	60	40	1	4	5	20	80
IMAGE068.jpg	6	1	7	85.7143	14.2857	4	3	7	57.1429	42.8571	9	0	9	100	0
IMAGE072.jpg	3	5	8	37.5	62.5	5	5	10	50	50	4	6	10	40	60		parallel %	cell count
			162	62.2152	37.7848			151	60.062	39.938			166	69.3281	30.6719		36.1315	159.667
FLNA-Q: Set2
IMAGE289.jpg	5	1	6	83.3333	16.6667	4	2	6	66.6667	33.3333	0	8	8	0	100
IMAGE361.jpg	5	3	8	62.5	37.5	4	5	9	44.4444	55.5556	8	0	8	100	0
IMAGE363.jpg	9	4	13	69.2308	30.7692	8	6	14	57.1429	42.8571	13	6	19	68.4211	31.5789
IMAGE429.jpg	5	2	7	71.4286	28.5714	6	3	9	66.6667	33.3333	8	3	11	72.7273	27.2727
IMAGE461.jpg	13	2	15	86.6667	13.3333	10	4	14	71.4286	28.5714	15	0	15	100	0
IMAGE489.jpg	5	1	6	83.3333	16.6667	2	3	5	40	60	2	3	5	40	60
IMAGE490.jpg	4	3	7	57.1429	42.8571	5	1	6	83.3333	16.6667	8	1	9	88.8889	11.1111
IMAGE553.jpg	5	3	8	62.5	37.5	5	1	6	83.3333	16.6667	5	1	6	83.3333	16.6667
IMAGE555.jpg	3	2	5	60	40	3	3	6	50	50	4	1	5	80	20
IMAGE557.jpg	8	0	8	100	0	7	2	9	77.7778	22.2222	9	0	9	100	0
IMAGE585.jpg	5	3	8	62.5	37.5	3	4	7	42.8571	57.1429	1	3	4	25	75
IMAGE590.jpg	7	0	7	100	0	5	3	8	62.5	37.5	9	1	10	90	10
IMAGE618.jpg	4	1	5	80	20	2	3	5	40	60	3	2	5	60	40
IMAGE044.jpg	7	3	10	70	30	7	3	10	70	30	7	4	11	63.6364	36.3636
IMAGE046.jpg	6	1	7	85.7143	14.2857	3	5	8	37.5	62.5	2	5	7	28.5714	71.4286
IMAGE049.jpg	2	3	5	40	60	3	1	4	75	25	2	3	5	40	60
IMAGE076.jpg	4	2	6	66.6667	33.3333	3	6	9	33.3333	66.6667	6	3	9	66.6667	33.3333
IMAGE097.jpg	6	4	10	60	40	5	5	10	50	50	7	4	11	63.6364	36.3636
IMAGE131.jpg	9	4	13	69.2308	30.7692	4	8	12	33.3333	66.6667	3	10	13	23.0769	76.9231
IMAGE172.jpg	7	0	7	100	0	4	5	9	44.4444	55.5556	0	5	5	0	100		parallel %	cell count
			161	73.5124	26.4876			166	56.4881	43.5119			175	59.6979	40.3021		36.7672	167.333
FLNA-Q: Set3
IMAGE012-7.jpg	2	3	5	40	60	2	6	8	25	75
IMAGE013-6.jpg	1	4	5	20	80	5	2	7	71.4286	28.5714
IMAGE014-6.jpg	2	1	3	66.6667	33.3333	1	2	3	33.3333	66.6667
IMAGE014-7.jpg	4	1	5	80	20	4	3	7	57.1429	42.8571
IMAGE015-6.jpg	4	4	8	50	50	3	5	8	37.5	62.5
IMAGE018-6.jpg	4	1	5	80	20	2	4	6	33.3333	66.6667
IMAGE019-7.jpg	3	2	5	60	40	4	2	6	66.6667	33.3333
IMAGE025-6.jpg	1	3	4	25	75	1	2	3	33.3333	66.6667
IMAGE029-5.jpg	0	4	4	0	100	3	3	6	50	50
IMAGE033-6.jpg	3	5	8	37.5	62.5	3	5	8	37.5	62.5
IMAGE040-6.jpg	3	3	6	50	50	4	2	6	66.6667	33.3333
IMAGE041-6.jpg	3	2	5	60	40	0	5	5	0	100
IMAGE052-6.jpg	2	5	7	28.5714	71.4286	1	8	9	11.1111	88.8889
IMAGE052-7.jpg	1	4	5	20	80	2	4	6	33.3333	66.6667
IMAGE058-6.jpg	3	3	6	50	50	6	4	10	60	40
IMAGE069-6.jpg	5	6	11	45.4545	54.5455	7	5	12	58.3333	41.6667
IMAGE003-6.jpg	4	4	8	50	50	4	5	9	44.4444	55.5556
IMAGE008-6.jpg	2	3	5	40	60	1	6	7	14.2857	85.7143
IMAGE009-6.jpg	2	3	5	40	60	2	5	7	28.5714	71.4286
IMAGE012-6.jpg	3	5	8	37.5	62.5	5	4	9	55.5556	44.4444		parallel %	cell count
			118	44.0346	55.9654			142	40.877	59.123		57.5442	130
mean				fold
	FLNA-Q	FLNA-R			FLNA-Q	FLNA-R			mean	SD
Set1	36.1315	52.6296		Set1	1	1.45661		FLNA-Q	1	0
Set2	36.7672	41.2987		Set2	1	1.12325		FLNA-R	1.27548	0.168549
Set3	57.5442	71.7341		Set3	1	1.24659
statistics
type		N	Mean	SD	SEM
fold	FLNA-Q	3	1	0	0
	FLNA-R	3	1.27548	0.168549	0.0973118
independent t-Test
		Levene's test for equality of variances		t-Test for equality of means
		F	Sig.	T	df	Sig. (2-tailed)	Mean Difference	Std. error difference	95% confidence interval of the difference
									Lower	Upper
fold	Equal variances assumed	6.69115	0.0608938	-2.83093	4	0.0473003	-0.275483	0.0973118	-0.545664	-0.00530216
	Equal variances not assumed			-2.83093	2	0.105415	-0.275483	0.0973118	-0.694182	0.143216
