# Supplementary material for: A‐to‐I RNA editing of Filamin A regulates cellular adhesion, migration and mechanical properties
Source: FEBS J. 2022 Mar 9;289(15):4580–601. doi: 10.1111/febs.16391 (PMC9546289; doi:10.1111/febs.16391)
Supplement: Supplementary file 2 — Data S2. Raw data cell spreading. [file FEBS-289-4580-s001.xlsx]

## Sheet: Legend
Supplement table 2: Cell spreading
At least 26 pictures of primary fibroblasts, stained with phalloidin and DAPI were analyzed per set. Pictures were uploaded to Tyche (https://tyche.expert/) and cell area analyzed by 2 investigators in a blind study, following by statisical analysis. n=3 per genotype

## Sheet: Data
FLNA-R: Set1
investigator1							investigator2
name	cell 1	cell 2	cell 3	cell 4	cell count	mean pixel2	cell 1	cell 2	cell 3	cell 4	cell count	mean pixel2
IMAGE043-3.jpg	312174	982133	54633		3		324357	19614	42854		3
IMAGE044-3.jpg	198811	429900	454480	138099	4		251669	242460			2
IMAGE048-5.jpg	298999	965091	292686		3		1116459	292905	520030	398516	4
IMAGE053-3.jpg	175419	486442	142205	254706	4		560940	280822	342401	151949	4
IMAGE003-3.jpg	1319625	650374	850093		3		851034	138481			2
IMAGE008-5.jpg	461947				1		483645				1
IMAGE010-3.jpg	498431	363490	699178		3		504120				1
IMAGE019-3.jpg	274869	91419	121397		3		160675	129116			2
IMAGE019-5.jpg	1121858	605264	432179		3		1202120				1
IMAGE020-5.jpg	363181	768792			2		415429				1
IMAGE021-3.jpg	426472	2075856			2		1918861				1
IMAGE023-5.jpg	211010	387800	473126		3		170733	356065	97983		3
IMAGE024-5.jpg	637109	376756	128363		3		141295	570134	72674		3			mean
						500659						419905		460282
FLNA-R: Set2
IMAGE028-5.jpg	589792	407188	284054		3		566597	586286			2
IMAGE034-3.jpg	305845	145720	54276		3		27555	180981	378017	52164	4
IMAGE035-3.jpg	178228	90048	950640		3		226574				1
IMAGE036-3.jpg	83377	76965	815586	337827	4		857366	123106			2
IMAGE039-3.jpg	261263	192018	668096	467650	4		600963	199036	328691	748223	4
IMAGE041-5.jpg	493265	209597	653771	142917	4		468186	209744	149037		3
IMAGE737.jpg	154454	156483	219198	779190	4		154641	232561	35745	22321	4
IMAGE761.jpg	215473	206856	138965	394370	4		197261	211817			2
IMAGE792.jpg	407246	394289	403412		3		480658	428003			2
IMAGE888.jpg	414728	655243	414949		3		472708	451426	258358		3
IMAGE016.jpg	423974	360240	278235	361202	4		283647				1
IMAGE018.jpg	204808	142970	211856	140430	4		188513	133170	174111	624861	4
IMAGE023.jpg	173849	557393	347760		3		376657	660064			2
						338385						326148		332267
FLNA-R: Set3
IMAGE027.jpg	821023	683052	90738	180450	4		821918	116009	237255		3
IMAGE029.jpg	1022080	260694			2		1170534	288640			2
IMAGE031.jpg	1022921				1		1216836				1
IMAGE090.jpg	164960	465698	77115	256296	4		123307	618994	100056	307820	4
IMAGE114.jpg	440336	676925	330152		3		409406				1
IMAGE117.jpg	487321	220840	487584		3		256077				1
IMAGE217.jpg	1457884	221420	214317		3		1501209				1
IMAGE270.jpg	324976	481490			2		102290	191087			2
IMAGE484.jpg	587904	379237	131566	191330	4		245646	223390			2
IMAGE514.jpg	371912	68339	170000	326176	4		312099	74570	489643		3
IMAGE576.jpg	323433	562076	146740		3		612555	361369	105402	58200	4
IMAGE669.jpg	501303	324707	724442		3		994510	386742			2
IMAGE699.jpg	606936	304581	337508		3		350268	423252			2
						421704						432110		426907
FLNA-Q: Set1
investigator1							investigator2
name	cell 1	cell 2	cell 3	cell 4	cell count	mean pixel2	cell 1	cell 2	cell 3	cell 4	cell count	mean pixel2
IMAGE029-5.jpg	153196	74524	351994	110700	4		52287	139374	368542	124848	4
IMAGE033-6.jpg	282550	125257	105991	336337	4		78976	426825	124803	312410	4
IMAGE040-6.jpg	140827	228800	135601		3		167329	17846	214439		3
IMAGE041-6.jpg	183300	139968	127133	261579	4		121423	282460	156205		3
IMAGE052-6.jpg	172163	214542	134137	237298	4		240754	311931	241250	90353	4
IMAGE052-7.jpg	145233	412286	1348367	100489	4		408172	163933	1423731		3
IMAGE058-6.jpg	439775	346733	307757	175748	4		428924	163287	241163	439483	4
IMAGE069-6.jpg	132868	168411	177162	94692	4		97948	164909	410350	96543	4
IMAGE003-6.jpg	451282	220584	212699	212554	4		224246	258024	182564	92891	4
IMAGE008-6.jpg	121049	170874	298810	169552	4		217515	193700	281642	135154	4
IMAGE009-6.jpg	33909	138312	80308		3		35309	97170	100066	92929	4
IMAGE012-6.jpg	233574	116190	202794	70316	4		147433	234252	117199		3
IMAGE012-7.jpg	550653	130057	43571	141300	4		178145	43212	140736	583667	4
						219276						226382		222829
FLNA-Q: Set2
IMAGE013-6.jpg	345343	136676	228505		3		141093	288267			2
IMAGE014-6.jpg	916854	171209	298205		3		916104	365399			2
IMAGE014-7.jpg	496983	284218	285603		3		504663	271401			2
IMAGE015-6.jpg	260559	226169	94457	169055	4		262473	153920	97008	228649	4
IMAGE018-6.jpg	353446	485667	110527	243148	4		238459	265442	506116	412110	4
IMAGE019-7.jpg	130911	276182	339401	139588	4		414636	347945	130167	167444	4
IMAGE025-6.jpg	149154	200485	356927		3		147489	174555	365971		3
IMAGE553.jpg	179807	139073	131172	174816	4		164620	227485	163029	212115	4
IMAGE555.jpg	164530	128101	143680	346996	4		153461	381994	127769	167211	4
IMAGE557.jpg	121125	76883	165682	287535	4		305504	450377	108000	93553	4
IMAGE585.jpg	72927	80156	122217	370564	4		85306	146794	80092		3
IMAGE590.jpg	139510	252378	295670	118100	4		279795	301582	45231	135800	4
IMAGE618.jpg	297559	138532	162351	120873	4		142294	184914			2
						227698						246577		237138
FLNA-Q: Set3
IMAGE044.jpg	91499	167653	122423	172314	4		231116	252667	162974	190568	4
IMAGE046.jpg	361712	274716	192211	89957	4		187462	285963	421345		3
IMAGE049.jpg	234138	90926	177626	333422	4		106073	206540	362119	303743	4
IMAGE076.jpg	84541	196398	131721	64951	4		206610	113577			2
IMAGE097.jpg	312959	147957	204074	316038	4		300772	198516	346829	152249	4
IMAGE131.jpg	209414	182255	586617	109552	4		135622	94390	208034	685404	4
IMAGE172.jpg	191000	164946	123673	137676	4		243784	226624	188605	40952	4
IMAGE289.jpg	230111	123541	97383	220517	4		290677	120817	275207	75333	4
IMAGE361.jpg	201792	81052	179319	444232	4		225127	533885	150484	92945	4
IMAGE363.jpg	112027	228004	106293	103709	4		132435	137732	138608	311292	4
IMAGE429.jpg	207995	231991	532010	799281	4		808869	213859	132794		3
IMAGE461.jpg	88190	177040	186482	71250	4		220404	203335	86195	241990	4
IMAGE489.jpg	200079	121892	133726		3		239529	136292	164475		3
IMAGE490.jpg	238953	326936	111507	262701	4		338166	225722	144487	316817	4
						205280						231569		218424
inv = investigator
FLNA-Q		inv 1	inv2		mean
	Set1	219276	226382		222829			mean	SD
	Set2	227698	246577		237138		FLNA-Q	226130	9783.66
	Set3	205280	231569		218424		FLNA-R	406485	66406.1
FLNA-R		inv 1	inv2
	Set1	500659	419905		460282
	Set2	338385	326148		332267
	Set3	421704	432110		426907
statistics
type		N	Mean	SD	SEM
size	FLNA-Q	3	226130	9783.66	5648.6
	FLNA-R	3	406485	66406.1	38339.6
independent t-Test
		Levene's test for equality of variances		t-Test for equality of means
		F	Sig.	T	df	Sig. (2-tailed)	Mean Difference	Std. error difference	95% confidence interval of the difference
									Lower	Upper
size	Equal variances assumed	7.08032	0.0563382	-4.6539	4	0.0096333	-180355	38753.4	-287952	-72758
	Equal variances not assumed			-4.6539	2.08678	0.0398067	-180355	38753.4	-340625	-20084.3
