# Supplementary material for: A‐to‐I RNA editing of Filamin A regulates cellular adhesion, migration and mechanical properties
Source: FEBS J. 2022 Mar 9;289(15):4580–601. doi: 10.1111/febs.16391 (PMC9546289; doi:10.1111/febs.16391)
Supplement: Supplementary file 3 — Data S3. Raw data to integrin β1 expression and internalization in primary fibroblasts (figure 7) and stable M2 cells (figure s7). [file FEBS-289-4580-s002.xlsx]

## Sheet: Legend
Supplement table 3: Raw data to integrin β1 expression and internalization in primary fibroblasts (figure 7) and stable M2 cells (figure s7)

## Sheet: fibroblast positive control
positive control: fibroblast
Set 1:
	FLNA-Q			FLNA-R
name	Cell count	IntDen	IntDen per cell	Cell count	IntDen	IntDen per cell
picture 1	17	978.836	57.5786	27	187.033	6.92715
picture 2	17	276.918	16.2893	16	576.748	36.0468
picture 3	19	163.43	8.60158	23	491.496	21.3694
picture 4	19	248.645	13.0866	16	190.056	11.8785
picture 5	17	138.549	8.14994	18	271.973	15.1096
mean			20.7412			18.2663
Set 2:
	FLNA-Q			FLNA-R
name	Cell count	IntDen	IntDen per cell	Cell count	IntDen	IntDen per cell
picture 1	20	409.891	20.4946	18	18.378	1.021
picture 2	11	797.061	72.4601	8	271.907	33.9884
picture 3	13	394.522	30.3478	7	177.702	25.386
picture 4	7	138.422	19.7746	9	285.323	31.7026
picture 5	15	586.257	39.0838	10	69.965	6.9965
picture 6	8	215.332	26.9165	16	53.699	3.35619
picture 7	14	267.723	19.1231	7	289.113	41.3019
picture 8	16	236.498	14.7811	5	184.481	36.8962
mean			30.3727			22.5811
Set 3:
	FLNA-Q			FLNA-R
name	Cell count	IntDen	IntDen per cell	Cell count	IntDen	IntDen per cell
picture 1	19	275.151	14.4816	14	111.548	7.96771
picture 2	14	432.301	30.8786	18	297.503	16.5279
picture 3	15	154.142	10.2761	21	468.259	22.298
picture 4	14	183.571	13.1122	16	277.893	17.3683
picture 5	15	406.059	27.0706	19	384.934	20.2597
mean			19.1638			16.8843
	FLNA-Q	FLNA-R			mean	SD
Set1	20.7412	18.2663		FLNA-Q	23.4259	6.06757
Set2	30.3727	22.5811		FLNA-R	19.2439	2.97154
Set3	19.1638	16.8843
ttest	0.344039

## Sheet: fibroblast internalization
internalization: fibroblast
set 1:
	FLNA-Q			FLNA-R
name	cell count	IntDen	IntDen per cell	cell count	IntDen	IntDen per cell
picture 1	6	122.611	20.4352	6	52.617	8.7695
picture 2	6	83.623	13.9372	6	81.658	13.6097
picture 3	6	27.788	4.63133	6	107.658	17.943
picture 4	6	84.257	14.0428	6	98.307	16.3845
picture 5	6	50.928	8.488	6	85.668	14.278
picture 6	6	89.583	14.9305	6	58.033	9.67217
picture 7	6	90.224	15.0373	6	134.468	22.4113
picture 8	6	103.207	17.2012	6	136.367	22.7278
picture 9	6	69.712	11.6187	6	99.307	16.5512
picture 10	6	27.551	4.59183	6	112.545	18.7575
mean			12.4914			16.1105
set 2:
	FLNA-Q			FLNA-R
name	cell count	IntDen	IntDen per cell	cell count	IntDen	IntDen per cell
picture 1	6	60.553	10.0922	6	149.158	24.8597
picture 2	6	17.765	2.96083	6	93.88	15.6467
picture 3	6	63.335	10.5558	6	54.263	9.04383
picture 4	6	58.069	9.67817	6	141.115	23.5192
picture 5	6	45.875	7.64583	6	64.495	10.7492
picture 6	6	41.5	6.91667	6	133.182	22.197
picture 7	6	90.628	15.1047	6	102.082	17.0137
picture 8	6	62.219	10.3698	6	116.461	19.4102
picture 9	6	99.137	16.5228	6	52.475	8.74583
picture 10	6	47.393	7.89883	6	67.115	11.1858
mean			9.77457			16.2371
set 3:
	FLNA-Q			FLNA-R
name	cell count	IntDen	IntDen per cell	cell count	IntDen	IntDen per cell
picture 1	6	56.953	9.49217	6	58.389	9.7315
picture 2	6	69.025	11.5042	6	64.652	10.7753
picture 3	6	41.101	6.85017	6	55.098	9.183
picture 4	6	83.799	13.9665	6	39.778	6.62967
picture 5	6	98.979	16.4965	6	47.938	7.98967
picture 6	6	50.768	8.46133	6	63.572	10.5953
picture 7	6	35.648	5.94133	6	56.076	9.346
picture 8	6	17.167	2.86117	6	192.62	32.1033
picture 9	6	31.009	5.16817	6	84.175	14.0292
picture 10	6	101.699	16.9498	6	47.677	7.94617
mean			9.76913			11.8329
	FLNA-Q	FLNA-R			mean	SD
Set1	12.4914	16.1105		FLNA-Q	10.6784	1.57014
Set2	9.77457	16.2371		FLNA-R	14.7268	2.507
Set3	9.76913	11.8329
ttest	0.0767803

## Sheet: M2 positive control
positive control: M2 cells
Set 1:	individual cells measured
FLNA-Q, Cell nr	Area	Mean	IntDen	Raw IntDen	IntDen/Area	average		FLNA-R, cell nr	Area	Mean	IntDen	Raw IntDen	IntDen/Area	average
1	23305	0.968	22562	22562	0.968118	3.21971		1	18932	3.95	74784	74784	3.95014	3.66427
2	16718	1.365	22814	22814	1.36464			2	16829	5.688	95719	95719	5.68774
3	22223	5.044	112100	112100	5.04432			3	17078	3.653	62391	62391	3.6533
4	15674	5.647	88509	88509	5.64687			4	22369	5.091	113887	113887	5.09129
5	10245	3.363	34459	34459	3.36349			5	14522	4.935	71664	71664	4.93486
6	6936	3.088	21415	21415	3.08751			6	18969	3.135	59472	59472	3.13522
7	13590	1.976	26856	26856	1.97616			7	12479	1.929	24067	24067	1.9286
8	15018	1.514	22744	22744	1.51445			8	13115	2.74	35940	35940	2.74037
9	22749	3.675	83601	83601	3.67493			9	21480	7.142	153417	153417	7.14232
10	22486	4.884	109823	109823	4.88406			10	18887	8.577	161999	161999	8.57728
11	18155	2.328	42270	42270	2.32828			11	24626	3.306	81402	81402	3.30553
12	12008	3.611	43358	43358	3.61076			12	19962	2.749	54881	54881	2.74927
13	12487	2.276	28417	28417	2.27573			13	36860	3.636	134021	134021	3.63595
14	17694	2.677	47363	47363	2.67678			14	9000	2.81	25290	25290	2.81
15	12161	3.806	46289	46289	3.80635			15	20857	3.419	71306	71306	3.4188
16	18176	1.973	35867	35867	1.97332			16	11018	3.064	33755	33755	3.06362
17	13103	5.224	68449	68449	5.22392			17	12938	2.766	35785	35785	2.76588
18	68755	4.655	320047	320047	4.65489			18	21135	2.343	49511	49511	2.34261
74	35961	2.641	94961	94961	2.64067			19	18921	2.814	53249	53249	2.81428
75	15819	2.602	41164	41164	2.60219			20	15898	3.157	50186	50186	3.15675
77	19032	4.297	81772	81772	4.29655			21	13678	2.519	34455	34455	2.51901
								22	26094	2.322	60591	60591	2.32203
								23	21860	6.415	140234	140234	6.4151
								24	26291	3.324	87393	87393	3.32407
								25	21475	1.893	40662	40662	1.89346
								26	21475	1.893	40662	40662	1.89346
Set 2:
FLNA-Q, Cell nr	Area	Mean	IntDen	Raw IntDen	IntDen/Area	average		FLNA-R, cell nr	Area	Mean	IntDen	Raw IntDen	IntDen/Area	average
1	17299	1.136	19655	19655	1.13619	2.51785		1	16728	2.598	43457	43457	2.59786	2.37289
2	11957	1.459	17441	17441	1.45864			2	14635	2.156	31558	31558	2.15634
3	17651	1.329	23460	23460	1.3291			3	16775	1.778	29832	29832	1.77836
4	17863	1.567	27999	27999	1.56743			4	13329	2.837	37817	37817	2.8372
5	17079	1.345	22967	22967	1.34475			5	19116	1.667	31875	31875	1.66745
6	22244	1.535	34140	34140	1.5348			6	15903	2.596	41285	41285	2.59605
7	27919	2.529	70616	70616	2.52932			FLNA-R, cell nr	12541	3.022	37894	37894	3.02161
8	9269	1.898	17591	17591	1.89783			8	13827	2.415	33397	33397	2.41535
9	11212	1.324	14843	14843	1.32385			9	13686	1.573	21534	21534	1.57343
10	33860	4.555	154237	154237	4.55514			10	10008	3.516	35184	35184	3.51559
11	29378	4.219	123952	123952	4.21921			11	10728	2.264	24286	24286	2.2638
12	10911	4.598	50166	50166	4.59775			12	16710	2.547	42560	42560	2.54698
13	31279	4.481	140175	140175	4.48144			13	12968	2.47	32028	32028	2.46977
14	25950	4.745	123122	123122	4.74459			14	15465	2.482	38388	38388	2.48225
15	11424	2.504	28600	28600	2.5035			15	16084	1.906	30650	30650	1.90562
16	9982	2.079	20750	20750	2.07874			16	24709	2.139	52843	52843	2.13861
17	14901	2.302	34308	34308	2.3024
18	18634	1.717	31989	31989	1.7167
Set 3:
FLNA-Q, Cell nr	Area	Mean	IntDen	Raw IntDen	IntDen/Area	average		FLNA-R, cell nr	Area	Mean	IntDen	Raw IntDen	IntDen/Area	average
1	10190	1.647	16786	16786	1.6473	1.58412		1	15900	1.083	17227	17227	1.08346	1.51615
2	23659	1.961	46385	46385	1.96056			2	18160	1.146	20816	20816	1.14626
3	22020	3.252	71600	71600	3.25159			3	12434	1.037	12894	12894	1.037
4	10429	2.302	24003	24003	2.30156			4	23074	1.378	31787	31787	1.37761
5	20217	2.05	41438	41438	2.04966			5	10572	1.112	11753	11753	1.11171
6	22599	2.232	50450	50450	2.2324			6	17461	0.85	14840	14840	0.849894
7	32904	1.194	39289	39289	1.19405			7	16371	1.222	20001	20001	1.22173
8	13486	1.152	15541	15541	1.15238			8	15360	1.977	30369	30369	1.97715
9	16819	1.592	26774	26774	1.59189			9	22986	1.499	34461	34461	1.49922
10	14388	1.464	21057	21057	1.46351			10	20249	1.591	32224	32224	1.59139
11	11774	1.803	21227	21227	1.80287			11	21756	1.367	29730	29730	1.36652
12	21192	1.319	27958	27958	1.31927			12	11785	1.081	12735	12735	1.08061
13	22988	1.82	41830	41830	1.81965			13	18273	1.678	30660	30660	1.67789
14	14082	1.166	16414	16414	1.1656			14	15595	2.31	36032	36032	2.31048
15	19097	1.357	25910	25910	1.35676			15	28275	2.094	59215	59215	2.09425
16	23517	1.428	33585	33585	1.42812			16	18425	2.074	38220	38220	2.07436
17	17372	1.144	19866	19866	1.14356			17	17106	1.668	28528	28528	1.66772
18	16008	1.577	25241	25241	1.57677			161	11723	1.916	22461	22461	1.91598
19	17315	1.423	24634	24634	1.4227			162	10445	1.574	16444	16444	1.57434
20	13785	0.893	12305	12305	0.892637			163	16891	1.074	18139	18139	1.07389
21	12694	1.166	14805	14805	1.1663			164	23044	2.108	48569	48569	2.10766
22	15149	1.27	19246	19246	1.27045
23	18946	1.329	25185	25185	1.3293
24	18969	1.48	28076	28076	1.4801
	FLNA-Q	FLNA-R			mean	SD
Set1	3.21971	3.66427		FLNA-Q	2.44056	0.820529
Set2	2.51785	2.37289		FLNA-R	2.51777	1.08136
Set3	1.58412	1.51615
ttest	0.926266

## Sheet: M2 internalization
internalization: M2 cells
Set 1:
FLNA-Q, cell nr	Area	Mean	IntDen	Raw IntDen	IntDen/Area	average		FLNA-R, cell nr	Area	Mean	IntDen	Raw IntDen	IntDen/Area	average
1	31107	0.102	3158	3158	0.101521	0.309027		1	60649	0.278	16881		0.278339	0.431171
2	8664	0.233	2016	2016	0.232687			2	45779	0.384	17590		0.384237
3	12054	0.277	3336	3336	0.276755			3	16534	0.445	7351	7351	0.444599
4	20935	0.174	3641	3641	0.173919			4	57910	0.356	20624	20624	0.356139
5	15406	0.187	2874	2874	0.186551			5	17545	0.428	7501	7501	0.427529
6	9990	0.183	1829	1829	0.183083			6	25562	0.385	9831	9831	0.384594
7	17375	0.225	3907	3907	0.224863			7	13841	0.318	4395	4395	0.317535
8	10721	0.473	5070	5070	0.472904			8	5967	0.463	2760	2760	0.462544
9	13219	0.349	4617	4617	0.34927			9	10827	0.64	6930	6930	0.640067
10	11628	0.464	5399	5399	0.46431			10	9466	0.21	1990	1990	0.210226
11	9591	0.27	2588	2588	0.269836			11	11286	0.341	3850	3850	0.341131
12	10848	0.347	3766	3766	0.347161			12	5943	0.346	2055	2055	0.345785
13	9813	0.399	3912	3912	0.398655			13	7600	0.536	4074	4074	0.536053
14	15285	0.3	4579	4579	0.299575			14	9532	0.39	3713	3713	0.38953
15	9998	0.402	4020	4020	0.40208			15	26326	0.384	10122	10122	0.384487
16	11269	0.495	5574	5574	0.494631			16	26105	0.391	10206	10206	0.39096
17	9985	0.352	3513	3513	0.351828			17	13852	0.444	6146	6146	0.44369
18	9426	0.295	2782	2782	0.295141			18	13049	0.575	7502	7502	0.57491
19	7986	0.302	2411	2411	0.301903			19	10813	0.812	8775	8775	0.811523
20	19657	0.243	4779	4779	0.243119			20	9368	0.562	5265	5265	0.56202
21	11462	0.378	4331	4331	0.377857			21	18130	0.527	9551	9551	0.526806
22	13838	0.313	4332	4332	0.313051			22	8569	0.246	2111	2111	0.246353
23	12714	0.312	3972	3972	0.312412			23	6932	0.391	2711	2711	0.391085
24	12802	0.239	3059	3059	0.238947			24	8569	0.223	1914	1914	0.223363
25	7282	0.414	3012	3012	0.413623			25	9109	0.672	6117	6117	0.671534
								26	5752	0.465	2677	2677	0.465403
Set 2:
FLNA-Q, cell nr	Area	Mean	IntDen	Raw IntDen	IntDen/Area	average		FLNA-R, cell nr	Area	Mean	IntDen	Raw IntDen	IntDen/Area	average
1	13934	0.307	4273	4273	0.30666	0.289707		1	12617	0.185	2339	2339	0.185385	0.361729
2	9295	0.28	2607	2607	0.280473			2	7752	0.188	1456	1456	0.187822
3	16929	0.378	6405	6405	0.378345			3	23225	0.213	4954	4954	0.213305
4	27816	0.382	10627	10627	0.382046			4	11305	0.381	4312	4312	0.381424
5	10834	0.143	1553	1553	0.143345			5	14199	0.126	1782	1782	0.125502
6	10910	0.155	1694	1694	0.15527			6	35462	0.243	8600	8600	0.242513
7	11605	0.193	2243	2243	0.193279			7	34211	0.266	9110	9110	0.266289
8	17803	0.237	4211	4211	0.236533			8	15437	0.148	2292	2292	0.148474
9	15483	0.203	3148	3148	0.20332			9	5067	0.189	960	960	0.189461
10	23105	0.279	6438	6438	0.278641			10	19490	0.251	4886	4886	0.250693
11	8881	0.469	4166	4166	0.469091			11	15371	0.269	4128	4128	0.268558
12	8881	0.401	3560	3560	0.400856			12	18211	0.203	3693	3693	0.20279
13	9540	0.62	5918	5918	0.620335			13	15396	0.345	5307	5307	0.3447
14	7253	0.323	2345	2345	0.323314			14	25224	0.253	6378	6378	0.252854
15	6600	0.245	1617	1617	0.245			15	7887	0.607	4790	4790	0.607329
16	11849	0.246	2914	2914	0.245928			16	10775	0.526	5666	5666	0.525847
17	11972	0.437	5227	5227	0.436602			17	15945	0.598	9541	9541	0.598369
18	17000	0.211	3580	3580	0.210588			18	6717	0.539	3621	3621	0.53908
19	16318	0.326	5324	5324	0.326265			19	7364	0.232	1712	1712	0.232482
20	12935	0.203	2624	2624	0.20286			20	17717	0.212	3752	3752	0.211774
21	33690	0.297	10022	10022	0.297477			21	7636	0.223	1702	1702	0.222892
22	16759	0.15	2520	2520	0.150367			22	7197	0.227	1631	1631	0.226622
23	6229	0.198	1232	1232	0.197785			23	11971	0.265	3167	3167	0.264556
24	28294	0.203	5746	5746	0.203082			24	24462	0.557	13627	13627	0.557068
25	6405	0.425	2720	2720	0.424668			25	27628	0.311	8580	8580	0.310555
26	7555	0.229	1730	1730	0.228987			26	10762	0.268	2879	2879	0.267515
27	24002	0.487	11680	11680	0.486626			27	26333	0.255	6710	6710	0.254813
28	18266	0.255	4660	4660	0.255119			28	29485	0.732	21570	21570	0.731558
29	38517	0.261	10063	10063	0.261261			29	24827	0.236	5859	5859	0.235993
30	14898	0.661	9841	9841	0.660558			30	10027	0.366	3666	3666	0.365613
31	29986	0.167	5001	5001	0.166778			31	28171	0.609	17165	17165	0.609315
32	10544	0.339	3570	3570	0.338581			32	20859	0.457	9541	9541	0.457404
33	10910	0.271	2961	2961	0.271402			33	17504	0.643	11258	11258	0.643167
34	12455	0.341	4243	4243	0.340666			34	13857	0.348	4820	4820	0.347839
35	13234	0.278	3681	3681	0.278147			35	14969	0.7	10482	10482	0.700247
36	14636	0.321	4704	4704	0.321399			36	29266	0.59	17268	17268	0.590036
37	9522	0.213	2028	2028	0.21298			37	25686	0.652	16746	16746	0.65195
38	13976	0.166	2317	2317	0.165784			38	19026	0.311	5918	5918	0.311048
39	15303	0.227	3476	3476	0.227145			39	14654	0.362	5301	5301	0.361744
40	9436	0.061	573	573	0.0607249			40	21226	0.385	8163	8163	0.384576
Set 3:														average
														0.227919
FLNA-Q, cell nr	Area	Mean	IntDen	Raw IntDen	IntDen/Area	average		FLNA-R, cell nr	Area	Mean	IntDen	Raw IntDen	IntDen/Area
1	12266	0.199	2445	2445	0.199331	0.172013		170	14134	0.326	4614	4614	0.326447
2	3969	0.316	1254	1254	0.315949			171	13885	0.327	4534	4534	0.326539
3	17413	0.161	2809	2809	0.161316			172	41533	0.174	7217	7217	0.173765
4	15860	0.166	2632	2632	0.165952			173	15250	0.171	2610	2610	0.171148
5	14941	0.027	406	406	0.0271735			174	22345	0.205	4589	4589	0.20537
6	20141	0.082	1655	1655	0.0821707			176	38338	0.211	8108	8108	0.211487
7	11657	0.091	1059	1059	0.0908467			178	32403	0.274	8866	8866	0.273617
8	9219	0.153	1411	1411	0.153053			179	15689	0.236	3707	3707	0.23628
9	23961	0.095	2286	2286	0.095405			183	20707	0.211	4365	4365	0.210798
10	19827	0.221	4381	4381	0.220961			184	17047	0.415	7083	7083	0.415498
11	18372	0.196	3598	3598	0.195841			185	7430	0.448	3329	3329	0.448048
12	2982	0.047	141	141	0.0472837			186	5469	0.235	1286	1286	0.235144
13	10749	0.157	1686	1686	0.156852			188	12031	0.167	2004	2004	0.16657
14	3857	0.221	852	852	0.220897			189	13405	0.196	2626	2626	0.195897
15	5765	0.029	166	166	0.0287944			190	22641	0.174	3938	3938	0.173932
16	11219	0.14	1574	1574	0.140298			191	16719	0.093	1552	1552	0.0928285
17	12826	0.203	2602	2602	0.202869			192	16186	0.156	2525	2525	0.155999
18	9184	0.172	1578	1578	0.171821			196	15225	0.151	2305	2305	0.151396
19	14091	0.158	2224	2224	0.157831			197	19091	0.447	8533	8533	0.446965
20	12485	0.168	2093	2093	0.167641			198	10932	0.304	3322	3322	0.303879
21	12907	0.264	3403	3403	0.263655			199	18324	0.182	3332	3332	0.181838
22	15419	0.264	4074	4074	0.264219			200	7593	0.143	1087	1087	0.143158
23	15957	0.274	4370	4370	0.273861			201	8435	0.196	1650	1650	0.195614
24	11536	0.306	3526	3526	0.305652			202	8960	0.274	2456	2456	0.274107
25	16559	0.2	3312	3312	0.200012			203	15128	0.203	3064	3064	0.202538
26	14010	0.256	3588	3588	0.256103			204	14387	0.392	5645	5645	0.392368
27	14744	0.199	2935	2935	0.199064			209	17883	0.194	3470	3470	0.194039
28	21191	0.19	4021	4021	0.18975			210	6743	0.143	966	966	0.14326
29	18053	0.146	2642	2642	0.146347			211	15957	0.215	3423	3423	0.214514
30	17204	0.166	2860	2860	0.16624			212	13023	0.11	1435	1435	0.11019
31	11223	0.118	1320	1320	0.117616			213	15248	0.197	3009	3009	0.197337
32	17860	0.12	2136	2136	0.119597			214	16958	0.123	2083	2083	0.122833
	FLNA-Q	FLNA-R			mean	SD
Set1	0.309027	0.431171		FLNA-Q	0.256916	0.0741601
Set2	0.289707	0.361729		FLNA-R	0.340273	0.103311
Set3	0.172013	0.227919
ttest	0.319663
